# Supplementary material for: De novo transcriptome analysis of petal senescence in Gardenia jasminoides Ellis
Source: BMC Genomics. 2014 Jul 4;15(1):554. doi: 10.1186/1471-2164-15-554 (PMC4108791; doi:10.1186/1471-2164-15-554)
Supplement: Supplementary file 5 — Additional file 5: Primers used for the real-time quantitative PCR. (XLSX 10 KB) [file 12864_2014_6265_MOESM5_ESM.xlsx]

## Sheet: primers
			Primers used for the real time quantitative PCR
Gene ID	Gene length (bp)	Blast	Forward primer (5' - 3')	Reverse primer (5' - 3')	Amplicon length (bp)
CL715.Contig1	1225	Actin	GCGAGGAAACAAGTGGAAGACTA	TGCCAACCACCATTTATTAGGAG	74
Unigene 23262	1726	PP2A	CACTGCCTTGCCTTTTCTTGAG	GAAGAAGCCAATTCATCATGGTATAAG	92
CL1446.Contig1	1332	bHLH	GAGAGAACGCAAGACAGCAAGA	CTCAGAGGATGACTCACATTGCT	80
CL5437.Contig1	1313	bHLH	GCTGTCTGGATCATTTAAAGCTG	GAGGCCAATGAGGAAGAAAAAG	78
Unigene 19064	1247	bHLH	GAACGAGACTTTGCGGCATC	GATAACCGGCTGAAGAAACCTG	105
Unigene 25357	3248	bHLH	CACCTCTTTCCTCAAACCACTC	ATGACGATGAGATAACGAGCACT	84
CL7516.Contig2	1398	WRKY	AAATCGATGAAATGGCTTTGC	AAACCGGATAAAATCAGACAACAAG	93
Unigene 25021	1339	WRKY	TCTCCACCCGATTTGCTCTT	CTGATCAATCCTATGCCTCCACT	124
Unigene 540	1337	WRKY	GTGCCAATGAATGAGAAGTGAA	AACCTTCAATCTTCAGGGGAAT	98
Unigene 669	1609	WRKY	CGACAAGTCAACCCGCAAATAA	TCGGACAATAAATCCTCGAACT	90
Unigene 16850	744	WRKY	CTTTTTGTCCGTCTCTGATGTG	CATTTCATCCATTCCAAGTCCTAC	94
Unigene 25256	1220	WRKY	CACGCAAACTCGTTCATATCAT	GTAAGTTGAAACGCCGAAGAAGA	83
Unigene 31867	494	WRKY	TATGGGCAAAAGATGGTAAAGGG	TTGGCCCTCTCAATGTGCTTTC	98
Unigene 24735	2490	EIN3	CTCCTTTCCAGTTCATCAACATC	CAGATTCAGGTCCTTCTCAGG	97
Unigene 12614	382	CTR1	AGGGGTACAATCTCCTTTGGAA	TGACAAACAGCACTCCATTCA	109
Unigene 1919	1315	ERF1/2	AAACTAGAAAAATCCTCTTGCTGCT	GCAACGTAATTCCCAGATCACA	90
Unigene 1403	918	ERF1/2	CGATGAAATAGAAGGCGATGA	CACAGAGTTGGCTTGAACGA	96
CL3394.Contig2	2016	MPK6	CCATCACAGATTTTTCCTGCTTT	AACCCTGTCCTTCAACCTCAAC	91
